# Supplementary material for: Overexpression of Lolium multiflorum LmMYB1 Enhances Drought Tolerance in Transgenic Arabidopsis
Source: Int J Mol Sci. 2023 Oct 18;24(20):15280. doi: 10.3390/ijms242015280 (PMC10607481; doi:10.3390/ijms242015280)
Supplement: Supplementary file 1 [file ijms-24-15280-s001.zip › Supplementary Table S1.xlsx]

## Sheet: Table S1
Table S1: Primers for experiment.
Gene Name	Primer F	Primer R	Note
AtP5CS	GAGCAATGGAGTCACTTTGTATGG	TTCCTCTCATTATCCATCTCGTTG	Marker gene for qRT-PCR
AtCOR47	TCCACGATCCGTAACCTCTGT	TCCACGATCCGTAACCTCTGT	Marker gene for qRT-PCR
AtCOR15A	CAGTTCGTCGTCGTTTCT	CCAATGTATCTGCGGTTT	Marker gene for qRT-PCR
AtAREB1	GGTGGTCTTGTGGGACTTGGA	CTTCAAGCTCCACGGTGTAAG	Marker gene for qRT-PCR
AtRD22	ACTTGGTAAATATCACGTCAGGGCT	CTGAGGTGTTCTTGTGGCATACC	Marker gene for qRT-PCR
AtRAB18	GAACATGGCGTCTTACCAGA	ATCGGATTTCCGTACTCGTC	Marker gene for qRT-PCR
AtDREB	GGAGACGTTGGTGGAGGCT	ACGTCGTCATCATCGCCGTC	Marker gene for qRT-PCR
AtACT2	TATGAATTACCCGATGGGCAAG	TGGAACAAGACTTCTGGGCAT	qRT-PCR reference gene
LmMYB1	ATGGGGAGGTCGCCGT	TTTCATTTCGAGGCTTCT	for gene CDS clone
	CAAGAGGAGAAGCCCGTAGTGA	GCAAAGGAGGAAGCAGAGGAA	for qRT-PCR
LmeIF4A	AACTCAACTTGAAGTGTTGGAGTG	AGATCTGGTCCTGGAAAGAATATG	qRT-PCR reference gene
LmHIS3	ACTTCAAGACTGATCTGCGTTTCC	CATGGATGGCACAAAGGTTGG	qRT-PCR reference gene
